# Supplementary material for: A comparison between different models of delivering maternal cash transfers in Myanmar
Source: Health Policy Plan. 2024 Jun 27;39(7):674–82. doi: 10.1093/heapol/czae048 (PMC11308607; doi:10.1093/heapol/czae048)
Supplement: czae048_Supp [file czae048_supp.zip]

Archive with 1 entries (1 files):
- suppl_data/appendix.docx
